# Supplementary material for: Mechanisms of acquired resistance to rapalogs in metastatic renal cell carcinoma
Source: PLoS Genet. 2018 Sep 26;14(9):e1007679. doi: 10.1371/journal.pgen.1007679 (PMC6181431; doi:10.1371/journal.pgen.1007679)
Supplement: S2 Table — (XLSX) [file pgen.1007679.s002.xlsx]

## Sheet: Table S2
Table S2. Clinical and Sequencing metrics, and clonality transitions in pre- and post-treatment samples from 6 RCC patients.
Patient	Pre-treatment sample						Post-treatment sample						Number of variants with various clonality changes*
	Origin	Tumor purity (%)	Mean target coverage	Target Bases @ 20X %	Target Bases @ 50X %	Number of variants	Origin	Tumor purity (%)	Mean target coverage	Target Bases @ 20X %	Target Bases @ 50X %	Number of variants	C_C	C_S	C_Z	S_C	S_S	S_Z	Z_C	Z_S
MT_002	Nephrectomy	21	146.26	92.2	79.6	53	Calvarial mass	29	259.25	96	89.3	52	33	2	0	7	4	7	5	1
MT_003	Nephrectomy	39	197.21	94.6	84.9	49	Bone	26	190.44	94.8	85.8	61	36	1	7	0	1	4	23	0
MT_004	Nephrectomy	21	109.39	92.4	75	61	Brain	23	106.26	91.4	74.3	70	55	0	0	1	5	0	0	9
MT_005	Nephrectomy	16	119.22	83.1	58.8	74	Pleura	57	210.7	95.3	87.5	100	53	0	18	0	3	0	41	3
MT_006	Nephrectomy	39	117.29	85.4	61.5	42	Bone; lung	23	203.1	95	88.9	57	15	0	1	1	2	23	35	4
MT_007	Nephrectomy	86	186.82	94.4	87.2	26	Left renal fossa tumor; left periaortic mass	50	226.05	95.9	91.5	25	9	0	0	5	3	9	4	4
													201	3	26	14	18	43	108	21	434
*Clonality change categories are:													0.463134	0.00691244	0.0599078	0.0322581	0.0414747	0.0990783	0.248848	0.0483871
C_C	Clonal to clonal
C_S	Clonal to subclonal
C_Z	Clonal to zero
S_C	Subclonal to clonal
S_S	Subclonal to subclonal
S_Z	Subclonal to zero
Z_C	Zero to clonal
Z_S	Zero to subclonal
