# Supplementary material for: Mechanisms of acquired resistance to rapalogs in metastatic renal cell carcinoma
Source: PLoS Genet. 2018 Sep 26;14(9):e1007679. doi: 10.1371/journal.pgen.1007679 (PMC6181431; doi:10.1371/journal.pgen.1007679)
Supplement: S3 Table — (XLSX) [file pgen.1007679.s003.xlsx]

## Sheet: Table S3
Table S3. Copy number events seen in pre-treatment and post-treatment samples
	bold indicates copy number alteration acquired in the post-treatment sample
Sample	CN events in pretreatment			CN events in post-treatment
MT_002	loss 3p			gain 1q
	loss 4			loss 3p
	loss 8			loss 4
	mosaic gain 8q			loss 8
	loss 9			gain 8q
	loss 14			loss 9
				loss 14
				loss 19
MT_003	3 copies of most chromosomes			no global dups
	loss of 3p			loss 3p
	4 copies 5, 5 copies 5qter			5 copies 5qter
	4 copies of 7, 8, 11, 12, 16, 19, 20, 22			loss 9
				loss 11qter
				loss 14
MT_004	3 copies of most chromosomes			3 copies of most chromosomes
	4 copies 1q			5 copies 1q
	loss 3p			loss 3p
	4 copies of 5, 7, 10, 12, 13, 14, 16, 17, 19, 20, 21, 22			4 copies 3q
	loss 9			4 copies 5, 7, 12, 16, 19, 20, 21, 22
MT_005	loss 3p			gain 2
	gain 5q			loss 3p
	gain 7			gain 5q
	loss 9			loss 14
	loss 14
	loss 15
	loss 17p
	loss 21
MT_006	gain 2			loss 3p
	loss 3p			gain 5q
	gain 5q			gain 7
	gain 7			loss 9
	loss 9p			loss 14
	loss 10
	gain 11p
	loss 11q
	gain 12
	loss 14
MT_007	loss 1			loss 1
	loss 2			loss 2
	loss 6			loss 6
	loss 8			loss 8
	loss 10			loss 10
	loss 11p			loss 11p
	loss 13			loss 13
	loss 17			gain 15
	loss 21			loss 17
				loss 21
